# Supplementary material for: Physicochemical and Sensory Evaluation of Spreads Derived from Fruit Processing By-Products
Source: Foods. 2025 Jun 24;14(13):2224. doi: 10.3390/foods14132224 (PMC12249053; doi:10.3390/foods14132224)
Supplement: Supplementary file 1 [file foods-14-02224-s001.zip]

Archive with 1 entries (1 files):
- foods-3695767-supplementary.pdf
